# Supplementary material for: Social Determinants of Health in Cerebral Palsy
Source: J Clin Med. 2024 Nov 23;13(23):7081. doi: 10.3390/jcm13237081 (PMC11642413; doi:10.3390/jcm13237081)
Supplement: Supplementary file 1 [file jcm-13-07081-s001.zip]

Archive with 4 entries (4 files):
- Kendrick-Allwood_Supplement 1_HRIF Criteria.pdf
- Kendrick-Allwood_Supplement 2_HRCP designation.pdf
- Kendrick-Allwood_Supplement 3_DPC-FRS.pdf
- Kendrick-Allwood_Supplement 4_Data Table.pdf
